# Supplementary material for: Aqueous Binary Mixtures of Stearic Acid and Its Hydroxylated Counterpart 12-Hydroxystearic Acid: Fine Tuning of the Lamellar/Micelle Threshold Temperature Transition and of the Micelle Shape
Source: Molecules. 2023 Aug 29;28(17):6317. doi: 10.3390/molecules28176317 (PMC10489131; doi:10.3390/molecules28176317)
Supplement: Supplementary file 1 [file molecules-28-06317-s001.zip]

Archive with 1 entries (1 files):
- molecules-2554662-supplementary.pdf
